# Supplementary material for: (2,3-Di-2-pyridyl­pyrazine-κ2 N 2,N 3)bis­(thio­cyanato-κS)palladium(II)
Source: Acta Crystallogr Sect E Struct Rep Online. 2012 Jan 14;68(Pt 2):m144. doi: 10.1107/S1600536812000980 (PMC3274878; doi:10.1107/S1600536812000980)
Supplement: Supplementary file 1 [file e-68-0m144-sup1.cif]

##############################################################################
#                                                                            #
# This CIF contains the data in a paper accepted for publication in          #
# Acta Crystallographica Section E. It conforms to the requirements of       #
# Notes for Authors for Acta Crystallographica Section E, and has been       #
# peer reviewed under the auspices of the IUCr Commission on Journals.       #
#                                                                            #
# Full details of the Crystallographic Information File format               #
# are given in the paper "The Crystallographic Information File (CIF):       #
# a New Standard Archive File for Crystallography" by S. R. Hall, F. H.      #
# Allen and I. D. Brown [Acta Cryst. (1991), A47, 655-685].                  #
#                                                                            #
# The current version of the core CIF dictionary is obtainable from          #
# ftp://ftp.iucr.org/pub/cif_core.dic.                                       #
#                                                                            #
# Software is freely available for graphical display of the structure(s)     #
# in this CIF. For information consult the CIF software page                 #
# http://www.iucr.org/resources/cif/software.                                #
#                                                                            #
# This file may be used for bona fide research purposes within the           #
# scientific community so long as proper attribution is given to the journal # 
# article from which it was obtained.                                        #
#                                                                            #
##############################################################################
data_global
_audit_creation_method     SHELXL-97
_journal_date_recd_electronic     2012-01-09
_journal_date_accepted     2012-01-09
_journal_name_full     'Acta Crystallographica, Section E'
_journal_year     2012
_journal_volume     68
_journal_issue      2
_journal_page_first     m144
_journal_page_last     m144
_journal_paper_category     QM
_journal_paper_doi     10.1107/S1600536812000980
_journal_coeditor_code     BT5782
_publ_contact_author_name     'Dr. Kwang Ha'
_publ_contact_author_address
; School of Applied Chemical Engineering,
  The Research Institute of Catalysis,
  Chonnam National University,
  Gwangju 500-757,
  Republic of Korea
;
_publ_contact_author_email     hakwang@chonnam.ac.kr
_publ_contact_author_fax     '82 62 530 1909'
_publ_contact_author_phone     '82 62 530 1901'
_publ_section_title
;\
(2,3-Di-2-pyridylpyrazine-\k^2^<i>N</i>^2^,<i>N</i>^3^)bis(thiocyanato-\
\k<i>S</i>)palladium(II)
;
loop_
    _publ_author_name
    _publ_author_footnote
    _publ_author_address
    'Ha, Kwang' .
; School of Applied Chemical Engineering,
  The Research Institute of Catalysis,
  Chonnam National University,
  Gwangju 500-757,
  Republic of Korea
;
_chemical_name_systematic
;
(2,3-Di-2-pyridylpyrazine-\k^2^<i>N</i>^2^,<i>N</i>^3^)bis(thiocyanato-
\k<i>S</i>)palladium(II)
;
_chemical_name_common     ?
_chemical_formula_moiety     'C16 H10 N6 Pd S2'
_chemical_formula_sum     'C16 H10 N6 Pd S2'
_chemical_formula_structural     ?
_chemical_formula_analytical     ?
_chemical_formula_iupac     '[Pd (N C S)2 (C14 H10 N4)]'
_chemical_formula_weight     456.82
_chemical_melting_point     ?
_symmetry_cell_setting     monoclinic
_symmetry_space_group_name_H-M     'P 21/c'
_symmetry_space_group_name_Hall     '-P 2ybc'
loop_
    _symmetry_equiv_pos_as_xyz
    'x, y, z'
    '-x, y+1/2, -z+1/2'
    '-x, -y, -z'
    'x, -y-1/2, z-1/2'
_cell_length_a     15.8236(11)
_cell_length_b     13.5901(9)
_cell_length_c     7.9189(6)
_cell_angle_alpha     90.00
_cell_angle_beta     102.9600(10)
_cell_angle_gamma     90.00
_cell_volume     1659.5(2)
_cell_formula_units_Z     4
_cell_measurement_reflns_used     2951
_cell_measurement_theta_min     2.64
_cell_measurement_theta_max     25.62
_cell_measurement_temperature     200(2)
_exptl_crystal_description     'plate'
_exptl_crystal_colour     'yellow'
_exptl_crystal_size_max     0.27
_exptl_crystal_size_mid     0.25
_exptl_crystal_size_min     0.13
_exptl_crystal_density_diffrn     1.828
_exptl_crystal_density_meas     ?
_exptl_crystal_density_method     'not measured'
_exptl_crystal_F_000     904
_exptl_absorpt_coefficient_mu     1.382
_exptl_absorpt_correction_type     multi-scan
_exptl_absorpt_process_details     '(SADABS; Bruker, 2000)'
_exptl_absorpt_correction_T_min     0.835072
_exptl_absorpt_correction_T_max     1.000000
_exptl_special_details
;
;
_diffrn_ambient_temperature     200(2)
_diffrn_radiation_type     MoK\a
_diffrn_radiation_wavelength     0.71073
_diffrn_radiation_source     'fine-focus sealed tube'
_diffrn_radiation_monochromator     graphite
_diffrn_measurement_device_type     'Bruker SMART 1000 CCD'
_diffrn_measurement_method     '\f and \w scans'
_diffrn_detector_area_resol_mean     ?
_diffrn_reflns_number     10174
_diffrn_reflns_av_R_equivalents     0.0707
_diffrn_reflns_av_sigmaI/netI     0.0839
_diffrn_reflns_theta_min     2.00
_diffrn_reflns_theta_max     26.00
_diffrn_reflns_theta_full     26.00
_diffrn_measured_fraction_theta_max     0.995
_diffrn_measured_fraction_theta_full     0.995
_diffrn_reflns_limit_h_min     -19
_diffrn_reflns_limit_h_max     19
_diffrn_reflns_limit_k_min     -16
_diffrn_reflns_limit_k_max     14
_diffrn_reflns_limit_l_min     -9
_diffrn_reflns_limit_l_max     9
_diffrn_standards_number     0
_diffrn_standards_interval_count     0
_diffrn_standards_interval_time     0
_diffrn_standards_decay_%     0
_refine_special_details
;
Refinement of <i>F</i>^2^ against ALL reflections. The weighted <i>R</i>-factor
<i>wR</i> and goodness of fit <i>S</i> are based on <i>F</i>^2^, conventional
<i>R</i>-factors <i>R</i> are based on <i>F</i>, with <i>F</i> set to zero for
negative <i>F</i>^2^. The threshold expression of <i>F</i>^2^ >
\s(<i>F</i>^2^) is used only for calculating <i>R</i>-factors(gt) <i>etc</i>.
and is not relevant to the choice of reflections for refinement.
<i>R</i>-factors based on <i>F</i>^2^ are statistically about twice as large
as those based on <i>F</i>, and <i>R</i>- factors based on ALL data will be
even larger.
;
_reflns_number_total     3247
_reflns_number_gt     2248
_reflns_threshold_expression     I>2\s(I)
_refine_ls_structure_factor_coef     Fsqd
_refine_ls_matrix_type     full
_refine_ls_R_factor_all     0.0809
_refine_ls_R_factor_gt     0.0455
_refine_ls_wR_factor_gt     0.0841
_refine_ls_wR_factor_ref     0.1002
_refine_ls_goodness_of_fit_ref     1.000
_refine_ls_restrained_S_all     1.000
_refine_ls_number_reflns     3247
_refine_ls_number_parameters     226
_refine_ls_number_restraints     0
_refine_ls_hydrogen_treatment     constr
_refine_ls_weighting_scheme     calc
_refine_ls_weighting_details
                 'calc w=1/[\s^2^(Fo^2^)+(0.0351P)^2^] where P=(Fo^2^+2Fc^2^)/3'
_atom_sites_solution_hydrogens     geom
_atom_sites_solution_primary     direct
_atom_sites_solution_secondary     difmap
_refine_ls_shift/su_max     0.000
_refine_ls_shift/su_mean     0.000
_refine_diff_density_max     0.892
_refine_diff_density_min     -0.662
_refine_ls_extinction_method     none
_refine_ls_extinction_coef     ?
loop_
    _atom_type_symbol
    _atom_type_description
    _atom_type_scat_dispersion_real
    _atom_type_scat_dispersion_imag
    _atom_type_scat_source
    'C' 'C' 0.0033 0.0016
                         'International Tables Vol C Tables 4.2.6.8 and 6.1.1.4'
    'H' 'H' 0.0000 0.0000
                         'International Tables Vol C Tables 4.2.6.8 and 6.1.1.4'
    'N' 'N' 0.0061 0.0033
                         'International Tables Vol C Tables 4.2.6.8 and 6.1.1.4'
    'Pd' 'Pd' -0.9988 1.0072
                         'International Tables Vol C Tables 4.2.6.8 and 6.1.1.4'
    'S' 'S' 0.1246 0.1234
                         'International Tables Vol C Tables 4.2.6.8 and 6.1.1.4'
_computing_data_collection     'SMART (Bruker, 2000)'
_computing_cell_refinement     'SAINT (Bruker, 2000)'
_computing_data_reduction     'SAINT (Bruker, 2000)'
_computing_structure_solution     'SHELXS97 (Sheldrick, 2008)'
_computing_structure_refinement     'SHELXL97 (Sheldrick, 2008)'
_computing_molecular_graphics
                              'ORTEP-3 (Farrugia, 1997) and PLATON (Spek, 2009)'
_computing_publication_material     'SHELXL97 (Sheldrick, 2008)'
loop_
    _atom_site_type_symbol
    _atom_site_label
    _atom_site_fract_x
    _atom_site_fract_y
    _atom_site_fract_z
    _atom_site_U_iso_or_equiv
    _atom_site_adp_type
    _atom_site_calc_flag
    _atom_site_refinement_flags
    _atom_site_occupancy
    _atom_site_symmetry_multiplicity
    _atom_site_disorder_assembly
    _atom_site_disorder_group
    Pd Pd1 0.19166(3) 0.47138(3) 0.53401(6) 0.02445(15) Uani d . 1 1 . .
    S S1 0.11316(10) 0.43246(12) 0.2597(2) 0.0379(4) Uani d . 1 1 . .
    S S2 0.23273(12) 0.30866(11) 0.5347(2) 0.0455(5) Uani d . 1 1 . .
    N N1 0.3412(3) 0.7055(3) 0.3986(6) 0.0299(12) Uani d . 1 1 . .
    N N2 0.4466(3) 0.5833(3) 0.6359(6) 0.0298(11) Uani d . 1 1 . .
    N N3 0.1593(3) 0.6182(3) 0.5309(5) 0.0229(10) Uani d . 1 1 . .
    N N4 0.2666(3) 0.4960(3) 0.7755(6) 0.0236(11) Uani d . 1 1 . .
    N N5 -0.0358(3) 0.5536(4) 0.2015(7) 0.0434(14) Uani d . 1 1 . .
    N N6 0.3992(4) 0.3047(4) 0.7615(8) 0.0519(16) Uani d . 1 1 . .
    C C1 0.3097(3) 0.6576(4) 0.5210(7) 0.0237(13) Uani d . 1 1 . .
    C C2 0.3637(3) 0.5968(4) 0.6413(7) 0.0249(13) Uani d . 1 1 . .
    C C3 0.4761(4) 0.6298(4) 0.5124(8) 0.0330(15) Uani d . 1 1 . .
    H H3 0.5350 0.6215 0.5063 0.040 Uiso calc R 1 1 . .
    C C4 0.4231(4) 0.6892(4) 0.3940(8) 0.0317(14) Uani d . 1 1 . .
    H H4 0.4459 0.7197 0.3058 0.038 Uiso calc R 1 1 . .
    C C5 0.2195(3) 0.6873(4) 0.5241(7) 0.0230(13) Uani d . 1 1 . .
    C C6 0.1985(4) 0.7861(4) 0.5149(8) 0.0323(14) Uani d . 1 1 . .
    H H6 0.2410 0.8338 0.5051 0.039 Uiso calc R 1 1 . .
    C C7 0.1161(4) 0.8153(4) 0.5200(8) 0.0328(15) Uani d . 1 1 . .
    H H7 0.1013 0.8832 0.5138 0.039 Uiso calc R 1 1 . .
    C C8 0.0551(4) 0.7456(4) 0.5339(8) 0.0331(14) Uani d . 1 1 . .
    H H8 -0.0020 0.7645 0.5399 0.040 Uiso calc R 1 1 . .
    C C9 0.0785(4) 0.6479(4) 0.5391(7) 0.0256(13) Uani d . 1 1 . .
    H H9 0.0365 0.5995 0.5487 0.031 Uiso calc R 1 1 . .
    C C10 0.3414(3) 0.5479(3) 0.7954(7) 0.0218(12) Uani d . 1 1 . .
    C C11 0.3978(4) 0.5543(4) 0.9550(7) 0.0298(14) Uani d . 1 1 . .
    H H11 0.4494 0.5921 0.9681 0.036 Uiso calc R 1 1 . .
    C C12 0.3797(4) 0.5061(4) 1.0957(8) 0.0308(14) Uani d . 1 1 . .
    H H12 0.4190 0.5086 1.2056 0.037 Uiso calc R 1 1 . .
    C C13 0.3029(4) 0.4541(4) 1.0736(8) 0.0323(14) Uani d . 1 1 . .
    H H13 0.2884 0.4206 1.1684 0.039 Uiso calc R 1 1 . .
    C C14 0.2480(4) 0.4517(4) 0.9131(8) 0.0292(14) Uani d . 1 1 . .
    H H14 0.1947 0.4171 0.8992 0.035 Uiso calc R 1 1 . .
    C C15 0.0257(4) 0.5056(4) 0.2271(8) 0.0326(14) Uani d . 1 1 . .
    C C16 0.3312(5) 0.3072(4) 0.6693(9) 0.0371(16) Uani d . 1 1 . .
loop_
    _atom_site_aniso_label
    _atom_site_aniso_U_11
    _atom_site_aniso_U_22
    _atom_site_aniso_U_33
    _atom_site_aniso_U_12
    _atom_site_aniso_U_13
    _atom_site_aniso_U_23
    Pd1 0.0243(3) 0.0191(2) 0.0282(3) 0.00066(18) 0.00218(18) -0.00024(19)
    S1 0.0347(10) 0.0434(10) 0.0325(10) -0.0005(7) 0.0006(8) -0.0074(7)
    S2 0.0538(12) 0.0205(8) 0.0555(12) 0.0066(7) -0.0018(9) -0.0058(7)
    N1 0.029(3) 0.028(3) 0.034(3) 0.002(2) 0.009(2) 0.004(2)
    N2 0.026(3) 0.028(3) 0.036(3) 0.003(2) 0.008(2) 0.002(2)
    N3 0.027(3) 0.022(2) 0.020(3) -0.0008(19) 0.005(2) 0.0022(19)
    N4 0.022(3) 0.022(2) 0.027(3) 0.0048(18) 0.006(2) 0.0001(19)
    N5 0.028(3) 0.052(4) 0.046(4) 0.001(3) -0.002(3) 0.004(3)
    N6 0.039(4) 0.052(4) 0.065(5) 0.016(3) 0.013(3) 0.009(3)
    C1 0.021(3) 0.019(3) 0.029(3) -0.004(2) 0.002(3) -0.007(2)
    C2 0.025(3) 0.020(3) 0.027(3) -0.002(2) 0.000(3) -0.004(2)
    C3 0.029(4) 0.032(3) 0.042(4) 0.003(3) 0.014(3) -0.004(3)
    C4 0.033(4) 0.024(3) 0.040(4) -0.003(3) 0.011(3) -0.002(3)
    C5 0.024(3) 0.025(3) 0.017(3) 0.001(2) -0.001(3) 0.001(2)
    C6 0.033(4) 0.028(3) 0.032(4) 0.000(3) 0.000(3) 0.000(3)
    C7 0.043(4) 0.019(3) 0.037(4) 0.009(3) 0.010(3) 0.002(3)
    C8 0.026(3) 0.034(3) 0.037(4) 0.009(3) 0.003(3) -0.001(3)
    C9 0.029(3) 0.028(3) 0.019(3) -0.004(2) 0.004(3) 0.001(2)
    C10 0.016(3) 0.018(3) 0.029(3) 0.005(2) 0.001(2) 0.001(2)
    C11 0.027(3) 0.027(3) 0.034(4) 0.006(2) 0.004(3) -0.002(3)
    C12 0.029(4) 0.026(3) 0.032(4) 0.011(3) -0.004(3) -0.001(3)
    C13 0.043(4) 0.025(3) 0.029(4) 0.014(3) 0.008(3) 0.008(3)
    C14 0.023(3) 0.029(3) 0.037(4) 0.003(2) 0.010(3) 0.002(3)
    C15 0.034(4) 0.041(4) 0.021(3) -0.014(3) 0.002(3) 0.003(3)
    C16 0.047(4) 0.021(3) 0.049(5) 0.006(3) 0.022(4) 0.006(3)
_geom_special_details
;
All e.s.d.'s (except the e.s.d. in the dihedral angle between two l.s. planes)
are estimated using the full covariance matrix. The cell e.s.d.'s are taken
into account individually in the estimation of e.s.d.'s in distances, angles
and torsion angles; correlations between e.s.d.'s in cell parameters are only
used when they are defined by crystal symmetry. An approximate (isotropic)
treatment of cell e.s.d.'s is used for estimating e.s.d.'s involving l.s.
planes.
;
loop_
    _geom_bond_atom_site_label_1
    _geom_bond_atom_site_label_2
    _geom_bond_site_symmetry_2
    _geom_bond_distance
    _geom_bond_publ_flag
    Pd1 N3 . 2.059(4) y
    Pd1 N4 . 2.039(5) y
    Pd1 S1 . 2.3090(17) y
    Pd1 S2 . 2.3045(15) y
    S1 C15 . 1.677(7) ?
    S2 C16 . 1.679(7) ?
    N1 C4 . 1.324(7) ?
    N1 C1 . 1.352(7) ?
    N2 C3 . 1.333(7) ?
    N2 C2 . 1.336(6) ?
    N3 C5 . 1.347(6) ?
    N3 C9 . 1.356(6) ?
    N4 C14 . 1.334(7) ?
    N4 C10 . 1.356(6) ?
    N5 C15 . 1.151(7) ?
    N6 C16 . 1.157(8) ?
    C1 C2 . 1.398(7) ?
    C1 C5 . 1.488(7) ?
    C2 C10 . 1.499(7) ?
    C3 C4 . 1.372(8) ?
    C3 H3 . 0.9500 ?
    C4 H4 . 0.9500 ?
    C5 C6 . 1.382(7) ?
    C6 C7 . 1.371(7) ?
    C6 H6 . 0.9500 ?
    C7 C8 . 1.374(8) ?
    C7 H7 . 0.9500 ?
    C8 C9 . 1.377(7) ?
    C8 H8 . 0.9500 ?
    C9 H9 . 0.9500 ?
    C10 C11 . 1.378(7) ?
    C11 C12 . 1.377(8) ?
    C11 H11 . 0.9500 ?
    C12 C13 . 1.383(8) ?
    C12 H12 . 0.9500 ?
    C13 C14 . 1.369(8) ?
    C13 H13 . 0.9500 ?
    C14 H14 . 0.9500 ?
loop_
    _geom_angle_atom_site_label_1
    _geom_angle_atom_site_label_2
    _geom_angle_atom_site_label_3
    _geom_angle_site_symmetry_1
    _geom_angle_site_symmetry_3
    _geom_angle
    _geom_angle_publ_flag
    N4 Pd1 N3 . . 86.73(16) y
    N4 Pd1 S2 . . 92.92(12) ?
    N3 Pd1 S2 . . 177.82(13) ?
    N4 Pd1 S1 . . 175.50(12) ?
    N3 Pd1 S1 . . 97.51(13) ?
    S2 Pd1 S1 . . 82.78(6) y
    C15 S1 Pd1 . . 105.1(2) ?
    C16 S2 Pd1 . . 103.5(2) ?
    C4 N1 C1 . . 117.4(5) ?
    C3 N2 C2 . . 117.8(5) ?
    C5 N3 C9 . . 118.5(4) ?
    C5 N3 Pd1 . . 120.0(4) ?
    C9 N3 Pd1 . . 121.5(3) ?
    C14 N4 C10 . . 119.1(5) ?
    C14 N4 Pd1 . . 120.2(4) ?
    C10 N4 Pd1 . . 120.2(4) ?
    N1 C1 C2 . . 120.4(5) ?
    N1 C1 C5 . . 113.0(5) ?
    C2 C1 C5 . . 126.2(5) ?
    N2 C2 C1 . . 120.9(5) ?
    N2 C2 C10 . . 112.2(5) ?
    C1 C2 C10 . . 126.7(5) ?
    N2 C3 C4 . . 121.3(5) ?
    N2 C3 H3 . . 119.4 ?
    C4 C3 H3 . . 119.4 ?
    N1 C4 C3 . . 122.1(5) ?
    N1 C4 H4 . . 118.9 ?
    C3 C4 H4 . . 118.9 ?
    N3 C5 C6 . . 121.0(5) ?
    N3 C5 C1 . . 120.1(5) ?
    C6 C5 C1 . . 118.9(5) ?
    C7 C6 C5 . . 120.0(5) ?
    C7 C6 H6 . . 120.0 ?
    C5 C6 H6 . . 120.0 ?
    C6 C7 C8 . . 119.4(5) ?
    C6 C7 H7 . . 120.3 ?
    C8 C7 H7 . . 120.3 ?
    C7 C8 C9 . . 118.6(5) ?
    C7 C8 H8 . . 120.7 ?
    C9 C8 H8 . . 120.7 ?
    N3 C9 C8 . . 122.4(5) ?
    N3 C9 H9 . . 118.8 ?
    C8 C9 H9 . . 118.8 ?
    N4 C10 C11 . . 120.6(5) ?
    N4 C10 C2 . . 119.7(5) ?
    C11 C10 C2 . . 119.8(5) ?
    C12 C11 C10 . . 120.2(5) ?
    C12 C11 H11 . . 119.9 ?
    C10 C11 H11 . . 119.9 ?
    C11 C12 C13 . . 118.5(6) ?
    C11 C12 H12 . . 120.8 ?
    C13 C12 H12 . . 120.8 ?
    C14 C13 C12 . . 119.1(5) ?
    C14 C13 H13 . . 120.4 ?
    C12 C13 H13 . . 120.4 ?
    N4 C14 C13 . . 122.4(5) ?
    N4 C14 H14 . . 118.8 ?
    C13 C14 H14 . . 118.8 ?
    N5 C15 S1 . . 177.8(6) ?
    N6 C16 S2 . . 178.9(6) ?
loop_
    _geom_torsion_atom_site_label_1
    _geom_torsion_atom_site_label_2
    _geom_torsion_atom_site_label_3
    _geom_torsion_atom_site_label_4
    _geom_torsion_site_symmetry_1
    _geom_torsion_site_symmetry_2
    _geom_torsion_site_symmetry_3
    _geom_torsion_site_symmetry_4
    _geom_torsion
    _geom_torsion_publ_flag
    N3 Pd1 S1 C15 . . . . -32.7(2) ?
    S2 Pd1 S1 C15 . . . . 149.5(2) ?
    N4 Pd1 S2 C16 . . . . -26.8(3) ?
    S1 Pd1 S2 C16 . . . . 151.9(2) ?
    N4 Pd1 N3 C5 . . . . 68.5(4) ?
    S1 Pd1 N3 C5 . . . . -110.0(4) ?
    N4 Pd1 N3 C9 . . . . -110.1(4) ?
    S1 Pd1 N3 C9 . . . . 71.4(4) ?
    N3 Pd1 N4 C14 . . . . 115.9(4) ?
    S2 Pd1 N4 C14 . . . . -66.3(4) ?
    N3 Pd1 N4 C10 . . . . -72.1(4) ?
    S2 Pd1 N4 C10 . . . . 105.8(4) ?
    C4 N1 C1 C2 . . . . 2.5(8) ?
    C4 N1 C1 C5 . . . . 175.3(5) ?
    C3 N2 C2 C1 . . . . 0.0(8) ?
    C3 N2 C2 C10 . . . . -174.9(5) ?
    N1 C1 C2 N2 . . . . -1.2(8) ?
    C5 C1 C2 N2 . . . . -173.0(5) ?
    N1 C1 C2 C10 . . . . 172.9(5) ?
    C5 C1 C2 C10 . . . . 1.2(9) ?
    C2 N2 C3 C4 . . . . -0.3(8) ?
    C1 N1 C4 C3 . . . . -2.8(8) ?
    N2 C3 C4 N1 . . . . 1.7(9) ?
    C9 N3 C5 C6 . . . . -4.0(8) ?
    Pd1 N3 C5 C6 . . . . 177.4(4) ?
    C9 N3 C5 C1 . . . . 177.9(5) ?
    Pd1 N3 C5 C1 . . . . -0.7(7) ?
    N1 C1 C5 N3 . . . . 133.2(5) ?
    C2 C1 C5 N3 . . . . -54.5(8) ?
    N1 C1 C5 C6 . . . . -44.9(7) ?
    C2 C1 C5 C6 . . . . 127.3(6) ?
    N3 C5 C6 C7 . . . . 2.8(8) ?
    C1 C5 C6 C7 . . . . -179.1(5) ?
    C5 C6 C7 C8 . . . . -0.1(9) ?
    C6 C7 C8 C9 . . . . -1.2(9) ?
    C5 N3 C9 C8 . . . . 2.6(8) ?
    Pd1 N3 C9 C8 . . . . -178.8(4) ?
    C7 C8 C9 N3 . . . . 0.0(8) ?
    C14 N4 C10 C11 . . . . 0.4(7) ?
    Pd1 N4 C10 C11 . . . . -171.7(4) ?
    C14 N4 C10 C2 . . . . 179.1(4) ?
    Pd1 N4 C10 C2 . . . . 7.0(6) ?
    N2 C2 C10 N4 . . . . -135.8(5) ?
    C1 C2 C10 N4 . . . . 49.7(7) ?
    N2 C2 C10 C11 . . . . 42.9(6) ?
    C1 C2 C10 C11 . . . . -131.6(6) ?
    N4 C10 C11 C12 . . . . 1.5(7) ?
    C2 C10 C11 C12 . . . . -177.2(5) ?
    C10 C11 C12 C13 . . . . -1.9(8) ?
    C11 C12 C13 C14 . . . . 0.5(8) ?
    C10 N4 C14 C13 . . . . -1.9(7) ?
    Pd1 N4 C14 C13 . . . . 170.2(4) ?
    C12 C13 C14 N4 . . . . 1.4(8) ?
loop_
    _geom_hbond_atom_site_label_D
    _geom_hbond_atom_site_label_H
    _geom_hbond_atom_site_label_A
    _geom_hbond_site_symmetry_A
    _geom_hbond_distance_DH
    _geom_hbond_distance_HA
    _geom_hbond_distance_DA
    _geom_hbond_angle_DHA
    C12 H12 N2 3_667 0.95 2.54 3.306(7) 137.7
    C14 H14 N5 3_566 0.95 2.49 3.277(8) 139.7
_iucr_refine_instructions_details
;
TITL [Pd(SCN)2(dpp)]
CELL 0.71073  15.8236  13.5901   7.9189  90.000 102.960  90.000
ZERR    4.00   0.0011   0.0009   0.0006   0.000   0.001   0.000
LATT  1
SYMM -X, 0.5+Y, 0.5-Z
SFAC C  H  N  Pd S
UNIT 64 40 24 4  8
MERG 2
L.S. 18
OMIT 1   0   0
OMIT -13   9   6
OMIT 2   7   8
OMIT 15   0   4
OMIT -10  10   7
OMIT 3   6   8
OMIT 12   2   6
OMIT 4   6   8
OMIT -12   9   6
OMIT -11   8   7
OMIT -17   4   6
OMIT -4   5   9
OMIT 0   5   9
OMIT -10   1   1
ACTA
BOND $H
CONF
EQIV $1 1-x,1-y,2-z
EQIV $2 -x,1-y,1-z
HTAB C12 N2_$1
HTAB C14 N5_$2
MPLA 5 Pd1 S1 S2 N3 N4
MPLA 6 N1 C1 C2 N2 C3 C4
MPLA 5 Pd1 S1 S2 N3 N4
MPLA 6 N3 C5 C6 C7 C8 C9
MPLA 5 Pd1 S1 S2 N3 N4
MPLA 6 N4 C10 C11 C12 C13 C14
MPLA 6 N1 C1 C2 N2 C3 C4
MPLA 6 N3 C5 C6 C7 C8 C9
MPLA 6 N4 C10 C11 C12 C13 C14
MPLA 6 N1 C1 C2 N2 C3 C4
FMAP 2
PLAN -20
TEMP -73
WGHT    0.035100
FVAR       0.37427
PD1   4    0.191657    0.471379    0.534008    11.00000    0.02427    0.01912 =
         0.02820   -0.00024    0.00218    0.00066
S1    5    0.113155    0.432456    0.259682    11.00000    0.03467    0.04336 =
         0.03247   -0.00743    0.00064   -0.00049
S2    5    0.232732    0.308663    0.534698    11.00000    0.05383    0.02046 =
         0.05549   -0.00585   -0.00184    0.00656
N1    3    0.341159    0.705463    0.398578    11.00000    0.02856    0.02833 =
         0.03361    0.00398    0.00893    0.00165
N2    3    0.446639    0.583349    0.635918    11.00000    0.02569    0.02785 =
         0.03639    0.00240    0.00790    0.00334
N3    3    0.159297    0.618188    0.530851    11.00000    0.02660    0.02211 =
         0.01964    0.00220    0.00460   -0.00078
N4    3    0.266598    0.496011    0.775548    11.00000    0.02215    0.02175 =
         0.02716    0.00012    0.00584    0.00478
N5    3   -0.035805    0.553581    0.201477    11.00000    0.02766    0.05203 =
         0.04574    0.00352   -0.00217    0.00057
N6    3    0.399182    0.304733    0.761470    11.00000    0.03864    0.05210 =
         0.06536    0.00937    0.01277    0.01634
C1    1    0.309689    0.657636    0.521003    11.00000    0.02085    0.01936 =
         0.02946   -0.00741    0.00242   -0.00400
C2    1    0.363658    0.596815    0.641304    11.00000    0.02459    0.02003 =
         0.02721   -0.00415   -0.00035   -0.00230
C3    1    0.476125    0.629776    0.512412    11.00000    0.02875    0.03150 =
         0.04181   -0.00372    0.01413    0.00337
AFIX  43
H3    2    0.534979    0.621548    0.506262    11.00000   -1.20000
AFIX   0
C4    1    0.423106    0.689227    0.393981    11.00000    0.03277    0.02380 =
         0.03971   -0.00245    0.01057   -0.00324
AFIX  43
H4    2    0.445946    0.719716    0.305850    11.00000   -1.20000
AFIX   0
C5    1    0.219517    0.687268    0.524139    11.00000    0.02382    0.02514 =
         0.01740    0.00056   -0.00082    0.00123
C6    1    0.198458    0.786095    0.514929    11.00000    0.03331    0.02821 =
         0.03208    0.00007    0.00027   -0.00004
AFIX  43
H6    2    0.241004    0.833769    0.505119    11.00000   -1.20000
AFIX   0
C7    1    0.116106    0.815319    0.519957    11.00000    0.04255    0.01911 =
         0.03706    0.00204    0.00984    0.00861
AFIX  43
H7    2    0.101338    0.883184    0.513847    11.00000   -1.20000
AFIX   0
C8    1    0.055117    0.745609    0.533910    11.00000    0.02638    0.03359 =
         0.03725   -0.00101    0.00300    0.00920
AFIX  43
H8    2   -0.001956    0.764450    0.539866    11.00000   -1.20000
AFIX   0
C9    1    0.078509    0.647866    0.539071    11.00000    0.02891    0.02828 =
         0.01901    0.00056    0.00388   -0.00355
AFIX  43
H9    2    0.036522    0.599479    0.548741    11.00000   -1.20000
AFIX   0
C10   1    0.341382    0.547862    0.795357    11.00000    0.01628    0.01777 =
         0.02941    0.00055    0.00075    0.00550
C11   1    0.397815    0.554302    0.955043    11.00000    0.02661    0.02735 =
         0.03419   -0.00162    0.00413    0.00635
AFIX  43
H11   2    0.449392    0.592084    0.968125    11.00000   -1.20000
AFIX   0
C12   1    0.379679    0.506136    1.095735    11.00000    0.02929    0.02640 =
         0.03151   -0.00065   -0.00394    0.01065
AFIX  43
H12   2    0.419044    0.508578    1.205562    11.00000   -1.20000
AFIX   0
C13   1    0.302877    0.454135    1.073554    11.00000    0.04324    0.02513 =
         0.02851    0.00792    0.00816    0.01441
AFIX  43
H13   2    0.288370    0.420558    1.168411    11.00000   -1.20000
AFIX   0
C14   1    0.248000    0.451655    0.913122    11.00000    0.02286    0.02872 =
         0.03745    0.00198    0.00952    0.00319
AFIX  43
H14   2    0.194706    0.417074    0.899226    11.00000   -1.20000
AFIX   0
C15   1    0.025682    0.505641    0.227071    11.00000    0.03358    0.04110 =
         0.02111    0.00308    0.00170   -0.01352
C16   1    0.331175    0.307244    0.669349    11.00000    0.04671    0.02123 =
         0.04891    0.00630    0.02241    0.00597
HKLF 4 1 0 0 1 0 -1 0 1 0 0
REM  [Pd(SCN)2(dpp)]
REM R1 =  0.0455 for   2248 Fo > 4sig(Fo)  and  0.0809 for all   3247 data
REM    226 parameters refined using      0 restraints
END
WGHT      0.0352      0.0000
REM Highest difference peak  0.892,  deepest hole -0.662,  1-sigma level  0.140
Q1    1   0.1402  0.4784  0.3641  11.00000  0.05    0.89
Q2    1   0.5765  0.5280  0.6088  11.00000  0.05    0.81
Q3    1   0.1919  0.5757  0.5322  11.00000  0.05    0.71
Q4    1   0.2628  0.4631  0.5624  11.00000  0.05    0.62
Q5    1   0.1055  0.5065  0.2390  11.00000  0.05    0.61
Q6    1   0.4958  0.5681  0.3246  11.00000  0.05    0.59
Q7    1   0.1808  0.4610  0.6636  11.00000  0.05    0.59
Q8    1   0.1577  0.3120  0.5554  11.00000  0.05    0.57
Q9    1   0.1220  0.4260  0.1387  11.00000  0.05    0.56
Q10   1   0.2606  0.3779  0.5472  11.00000  0.05    0.55
Q11   1   0.2878  0.5272  0.7847  11.00000  0.05    0.54
Q12   1   0.2413  0.4748  0.6871  11.00000  0.05    0.53
Q13   1   0.1416  0.4381  0.5750  11.00000  0.05    0.53
Q14   1   0.2422  0.5176  0.5461  11.00000  0.05    0.52
Q15   1   0.4048  0.6198  0.6692  11.00000  0.05    0.51
Q16   1   0.1387  0.4403  0.4993  11.00000  0.05    0.50
Q17   1   0.1381  0.5153  0.5040  11.00000  0.05    0.50
Q18   1   0.2016  0.5063  0.4187  11.00000  0.05    0.47
Q19   1   0.0382  0.7433  0.2835  11.00000  0.05    0.47
Q20   1   0.2015  0.4911  0.9336  11.00000  0.05    0.46
;
